# Supplementary material for: One Health Approach for Reporting Veterinary Carbapenem-Resistant Enterobacterales and Other Bacteria of Public Health Concern
Source: Emerg Infect Dis. 2023 Jun;29(6):e221648. doi: 10.3201/eid2906.221648 (PMC10202865; doi:10.3201/eid2906.221648)
Supplement: Appendix — Additional information for One Health approach for reporting veterinary carbapenem-resistant Enterobacterales and other bacteria of public health concern. [file 22-1648-Techapp-s1.xlsx]

## Sheet: Appendix Table
Article DOI: https://doi.org/10.3201/eid2906.221648
EID cannot ensure accessibility for supplementary materials supplied by authors.
Readers who have difficulty accessing supplementary content should contact the authors for assistance.
One Health Approach for Reporting Veterinary Carbapenem-Resistant Enterobacterales and Other Bacteria of Public Health Concern
Appendix Table. Prototype reporting form and summary of carbapenem-resistant Enterobacterales in companion animals isolated by KSVDL and MU-VMDL during 2018-2022*
Laboratory Performing Isolation	Date Finalized	Isolate Storage Number	Species of Origin	Accession Number	Specimen	Testing Method	Bacterial Species Isolated	Amikacin	Amikacin MIC	Amoxi/Clav	Amoxi/Clav MIC	Ampicillin	Ampicillin MIC	Azithromycin	Azithromycin MIC	Cefazolin	Cefazolin MIC	Cefovecin	Cefovecin MIC	Cefpodoxime	Cefpodoxime MIC	Ceftazidime	Ceftazidime MIC	Cephalexin	Cephalexin MIC	Cephalothin	Cephalothin MIC	Clarithromycin	Clarithromycin MIC	Chloramphenicol	Chloramphenicol MIC	Clindamycin	Clindamycin MIC	Doxycycline	Doxycycline MIC	Enrofloxacin	Enrofloxacin MIC	Erythromycin	Erythromycin MIC	Gentamicin	Gentamicin MIC	Imipenem	Imipenem MIC	Marbofloxacin	Marbofloxacin MIC	Minocycline	Minocycline MIC	Nitrofurantoin	Nitrofurantoin MIC
KSVDL	X/X/2020		CANINE		FLUID ABSCESS	Sensititre	E. COLI	S	<=4	R	4	R	4			S	2	NI	1	S	2	NI	<=4	R	8					S	4			I	8	S	<=0.125			S	0.5	R	4	S	<=0.125
KSVDL	X/X/2019		CANINE		SWAB, EAR	Sensititre	E. COLI	I	8	R	>8	R	>8			R	>32	NI	>8	R	>8	NI	<=4	NI	>16					R	>32			NI	>8	R	>4			I	4	R	8	R	>4
MU-VMDL	X/X/2020		CANINE		SWAB, EAR	Sensititre	E. COLI	I	8	R	>8	R	>8			R	>32	NI	>8	R	>8	NI	>16	R	>16					R	32			R	>8	I	1			S	2	R	>8	S	0.5
MU-VMDL	X/X/2020		CANINE		SWAB, ABDOMEN	Sensititre	E. COLI	S	<=4	R	>8	R	>8			R	>32	NI	>8	R	>8	NI	>16	R	>16					S	8			S	2	S	<=0.125			S	1	R	4	S	<=0.125
MU-VMDL	X/X/2021		CANINE		SWAB, ABDOMEN	Sensititre	E. COLI	S	<=4	R	>8	R	>8			R	16	NI	>8	R	>8	NI	>16	R	>16					S	8			S	4	S	<=0.125			S	1	R	4	S	<=0.125
MU-VMDL	X/X/2020		CANINE		BLOOD CULTURE	Sensititre	E. COLI	I	8	R	>8	R	>8			R	>32	NI	>8	R	>8	NI	>16	R	>16					I	16			S	4	S	<=0.125			S	2	R	8	S	<=0.125
MU-VMDL	X/X/2020		EQUINE		WOUND	Sensititre	E. COLI	S	<=4			R	>32	R	>4	R	>16					R	>64					R	>8	S	8			S	4	S	<=0.25	R	>8	S	2	R	8
MU-VMDL	X/X/2021		EQUINE		PERITONEAL FLUID	Sensititre	E. COLI	S	8			R	>32	R	>4	R	<4					R	>64					R	>8	I	16			R	16	R	>2	R	>8	R	>8	R	4
KSVDL	X/X/2020		FELINE		DRAINING LESION	Sensititre	ENTEROBACTER CLOACAE	S	<=4	R	>8	R	>8			R	>32	NI	>8	NI	>8	NI	>16	NI	>16					R	>32			R	>8	R	>4			R	>8	R	>8	R	>4
MU-VMDL	X/X/2019		EQUINE		NASAL SWAB	Sensititre	ENTEROBACTER LUDWIGII	S	<=4			R	>32	R	>4	R	>16					I	16					R	>8	S	8			S	4	S	<=0.25	R	>8	S	<=1	R	4
MU-VMDL	X/X/2020		CANINE		SKIN SWAB	Sensititre	ENTEROBACTER SPP.	S	<=4	R	>8	R	>8			R	>16	NI	>8	NI	>8	NI	16	NI	>16					I	16			I	8	S	<=0.125			S	0.5	R	8	S	<=0.125
KSVDL	X/X/2021		CANINE		SWAB, WOUND	Sensititre	KLEBSIELLA PNEUMONIAE	S	<= 4	R	> 8	R	> 8			R	>32	NI	> 8	NI	> 8			NI	>16					S	4			R	> 8	R	> 4			S	<= 0.250	R	4	R	> 4
KSVDL	X/X/2020		CANINE		URINE	Sensititre	KLEBSIELLA PNEUMONIAE	S	<=4	R	>8	R	>8			R	>32	NI	>8	NI	>8	NI	>16	R	>16									S	4	R	>4			S	0.5	R	>8	R	>4
KSVDL	X/X/2020		CANINE		URINE	Sensititre	KLEBSIELLA PNEUMONIAE	S	<=4	S	4	R	>8			S	2	NI	0.5	NI	<=1	NI	<=4	S	4									S	2	S	<=0.125			S	<0.250	R	4	S	<=0.125
MU-VMDL	X/X/2019		CANINE		URINE	Sensititre	KLEBSIELLA PNEUMONIAE	S	<=4	R	>8	R	>8			R	>32	NI	>8	NI	>8	NI	>16	R	>16					S	4			S	1	S	<=0.125			S	0.5	R	>8	S	<=0.125
MU-VMDL	X/X/2020		CANINE		EAR SWAB	Sensititre	KLEBSIELLA PNEUMONIAE	S	<=4	R	>8	R	>8			I	4	NI	>8	NI	8	NI	16	R	>16					S	8			S	4	S	<=0.125			S	0.5	R	8	S	<=0.125
MU-VMDL	X/X/2020		EQUINE		UTERINE SWAB	Sensititre	KLEBSIELLA OZENAE	S	<=4			R	>32	R	>4	R	16					S	<=1					R	>8	S	8			S	<=2	S	<=0.25	R	>8	S	<=1	R	4
MU-VMDL	X/X/2020		CANINE		URINE	Sensititre	KLEBSIELLA AEROGENES	S	<=4	R	>8	R	>8			R	>32	NI	>8	NI	>8	NI	>16	R	>16					R	>32			R	>8	R	>4			S	0.5	R	4	R	>4
KSVDL			CANINE		EAR SWAB	Sensititre	PANTOEA SPP	I	32	R	>8	R	>8			R	>32	NI	>8	NI	>8	NI	>16	NI	>16					S	8			S	4	R	4			R	>8	R	>8	R	4
MU-VMDL	X/X/2020		CANINE		NASAL SWAB	Sensititre	PANTOEA SPP	R	>32	R	>8	R	>8			R	>32	NI	>8	NI	>8	NI	>16	NI	>16					R	>32			R	>8	I	1			R	>8	R	>8	S	1
KSVDL	X/X/2021		CANINE		SWAB, SURGICAL	Sensititre	SERRATIA MARCESCENS	S	<=4	R	4	R	2			R	>32	NI	<= 0.250	NI	<= 1			NI	>16					S	4			S	2	S	0.25			S	0.5	R	4	S	<= 0.125
KSVDL	X/X/2019		EQUINE		SWAB, UNKNOWN	Sensititre	SERRATIA MARCESCENS	S	<=4			S	2	NI	<=0.25	R	>16					NI	<=1					NI	8	S	<=4			S	4	NI	<=0.25	NI	1	S	<=1	R	>8
MU-VMDL	X/X/2019		CANINE		SWAB, WOUND	Sensititre	SERRATIA MARCESCENS	S	<=4	R	>8	R	>8			R	>32	NI	>8	NI	>8	NI	>16	NI	>16					I	16			I	8	NI	0.5			S	1	R	8	S	0.25
MU-VMDL	X/X/2021		CANINE		SWAB, WOUND	Sensititre	SERRATIA MARCESCENS	S	8	R	>8	R	>8			R	>32	NI	2	NI	8	NI	<=4	NI	>16					I	16			S	2	NI	<=0.125			S	2	R	8	S	<=0.125
MU-VMDL	X/X/2021		CANINE		SWAB, WOUND	Sensititre	SERRATIA MARCESCENS	S	<=4	R	>8	R	>8			R	>32	NI	>8	NI	>8	NI	>16	NI	>16					I	16			I	8	NI	1			S	1	R	>8	S	0.25
*Study from January 1, 2018 to December 31, 2021. Susceptibility for each antimicrobial is interpreted from Clinical Laboratory Standards Institute standards (references 19,20 main text). I, intermediate; KSVDL, Kansas State Veterinary Diagnostic Laboratory; MU-VMDL, University of Missouri Veterinary Medical Diagnostic Laboratory ; R, resistant; S, susceptible.
[truncated: 25 more columns]
